# Supplementary material for: Detection of TurboID fusion proteins by fluorescent streptavidin outcompetes antibody signals and visualises targets not accessible to antibodies
Source: eLife. 2024 Aug 29;13:RP95028. doi: 10.7554/eLife.95028 (PMC11361705; doi:10.7554/eLife.95028)
Supplement: Figure 5—figure supplement 1—source data 2. [file elife-95028-fig5-figsupp1-data2.zip]

Archive with 26 entries (25 files):
- eLife.95028.SourceData2.Raw and unedited_gels_for_Figure5_FigureSupplement1/
- __MACOSX/._eLife.95028.SourceData2.Raw and unedited_gels_for_Figure5_FigureSupplement1
- eLife.95028.SourceData2.Raw and unedited_gels_for_Figure5_FigureSupplement1/.DS_Store
- __MACOSX/eLife.95028.SourceData2.Raw and unedited_gels_for_Figure5_FigureSupplement1/._.DS_Store
- eLife.95028.SourceData2.Raw and unedited_gels_for_Figure5_FigureSupplement1/Figure 5ΓÇôfigure supplement 1-source data 2. Uncropped and Unlabeled gels for Figure 5.Gel8.pdf
- __MACOSX/eLife.95028.SourceData2.Raw and unedited_gels_for_Figure5_FigureSupplement1/._Figure 5ΓÇôfigure supplement 1-source data 2. Uncropped and Unlabeled gels for Figure 5.Gel8.pdf
- eLife.95028.SourceData2.Raw and unedited_gels_for_Figure5_FigureSupplement1/Figure 5ΓÇôfigure supplement 1-source data 2. Uncropped and Unlabeled gels for Figure 5.Gel9.pdf
- __MACOSX/eLife.95028.SourceData2.Raw and unedited_gels_for_Figure5_FigureSupplement1/._Figure 5ΓÇôfigure supplement 1-source data 2. Uncropped and Unlabeled gels for Figure 5.Gel9.pdf
- eLife.95028.SourceData2.Raw and unedited_gels_for_Figure5_FigureSupplement1/Figure 5ΓÇôfigure supplement 1-source data 2. Uncropped and Unabeled gels for Figure 5.Gel2.pdf
- __MACOSX/eLife.95028.SourceData2.Raw and unedited_gels_for_Figure5_FigureSupplement1/._Figure 5ΓÇôfigure supplement 1-source data 2. Uncropped and Unabeled gels for Figure 5.Gel2.pdf
- eLife.95028.SourceData2.Raw and unedited_gels_for_Figure5_FigureSupplement1/Figure 5ΓÇôfigure supplement 1-source data 2. Uncropped and Unabeled gels for Figure 5.Gel3.pdf
- __MACOSX/eLife.95028.SourceData2.Raw and unedited_gels_for_Figure5_FigureSupplement1/._Figure 5ΓÇôfigure supplement 1-source data 2. Uncropped and Unabeled gels for Figure 5.Gel3.pdf
- eLife.95028.SourceData2.Raw and unedited_gels_for_Figure5_FigureSupplement1/Figure 5ΓÇôfigure supplement 1-source data 2. Uncropped and Unlabeled gels for Figure 5.Gel11.pdf
- __MACOSX/eLife.95028.SourceData2.Raw and unedited_gels_for_Figure5_FigureSupplement1/._Figure 5ΓÇôfigure supplement 1-source data 2. Uncropped and Unlabeled gels for Figure 5.Gel11.pdf
- eLife.95028.SourceData2.Raw and unedited_gels_for_Figure5_FigureSupplement1/Figure 5ΓÇôfigure supplement 1-source data 2. Uncropped and Unlabeled gels for Figure 5.Gel10.pdf
- __MACOSX/eLife.95028.SourceData2.Raw and unedited_gels_for_Figure5_FigureSupplement1/._Figure 5ΓÇôfigure supplement 1-source data 2. Uncropped and Unlabeled gels for Figure 5.Gel10.pdf
- eLife.95028.SourceData2.Raw and unedited_gels_for_Figure5_FigureSupplement1/Figure 5ΓÇôfigure supplement 1-source data 2. Uncropped and Unlabeled gels for Figure 5.Gel4.pdf
- __MACOSX/eLife.95028.SourceData2.Raw and unedited_gels_for_Figure5_FigureSupplement1/._Figure 5ΓÇôfigure supplement 1-source data 2. Uncropped and Unlabeled gels for Figure 5.Gel4.pdf
- eLife.95028.SourceData2.Raw and unedited_gels_for_Figure5_FigureSupplement1/Figure 5ΓÇôfigure supplement 1-source data 2. Uncropped and Unlabeled gels for Figure 5.Gel5.pdf
- __MACOSX/eLife.95028.SourceData2.Raw and unedited_gels_for_Figure5_FigureSupplement1/._Figure 5ΓÇôfigure supplement 1-source data 2. Uncropped and Unlabeled gels for Figure 5.Gel5.pdf
- eLife.95028.SourceData2.Raw and unedited_gels_for_Figure5_FigureSupplement1/Figure 5ΓÇôfigure supplement 1-source data 2. Uncropped and Unlabeled gels for Figure 5.Gel7.pdf
- __MACOSX/eLife.95028.SourceData2.Raw and unedited_gels_for_Figure5_FigureSupplement1/._Figure 5ΓÇôfigure supplement 1-source data 2. Uncropped and Unlabeled gels for Figure 5.Gel7.pdf
- eLife.95028.SourceData2.Raw and unedited_gels_for_Figure5_FigureSupplement1/Figure 5ΓÇôfigure supplement 1-source data 2. Uncropped and Unlabeled gels for Figure 5.Gel6.pdf
- __MACOSX/eLife.95028.SourceData2.Raw and unedited_gels_for_Figure5_FigureSupplement1/._Figure 5ΓÇôfigure supplement 1-source data 2. Uncropped and Unlabeled gels for Figure 5.Gel6.pdf
- eLife.95028.SourceData2.Raw and unedited_gels_for_Figure5_FigureSupplement1/Figure 5ΓÇôfigure supplement 1-source data 2. Uncropped and Unlabeled gels for Figure 5.Gel1.pdf
- __MACOSX/eLife.95028.SourceData2.Raw and unedited_gels_for_Figure5_FigureSupplement1/._Figure 5ΓÇôfigure supplement 1-source data 2. Uncropped and Unlabeled gels for Figure 5.Gel1.pdf
